# Supplementary material for: Health-Related Quality of Life in Childhood and Adolescence: The Interrelation with Level of Adherence to Mediterranean Diet and Dietary Trajectories: Highlights from the DIATROFI Program (2021–2022)
Source: Nutrients. 2023 Apr 10;15(8):1829. doi: 10.3390/nu15081829 (PMC10142042; doi:10.3390/nu15081829)
Supplement: Supplementary file 1 [file nutrients-15-01829-s001.zip]

Archive with 1 entries (1 files):
- nutrients-2322392-supplementary.pdf
